# Supplementary material for: Autophagy Declines with Premature Skin Aging resulting in Dynamic Alterations in Skin Pigmentation and Epidermal Differentiation
Source: Int J Mol Sci. 2020 Aug 9;21(16):5708. doi: 10.3390/ijms21165708 (PMC7460956; doi:10.3390/ijms21165708)
Supplement: Supplementary file 1 [file ijms-21-05708-s001.zip]

Archive with 1 entries (1 files):
- Murase et al. Supplemental figures.pdf
